# Supplementary material for: Genetic evidence for an origin of the Armenians from Bronze Age mixing of multiple populations
Source: Eur J Hum Genet. 2015 Oct 21;24(6):931–6. doi: 10.1038/ejhg.2015.206 (PMC4820045; doi:10.1038/ejhg.2015.206)
Supplement: Supplementary Table 1 [file ejhg2015206x1.xls]

## Sheet: Table S1
Table S1: Populations selected for this study
Geographic region	Population	Location	Reference for region/population	N	Source
Africa
	Bantu	Kenya, South Africa		18	Li et al., 2008
	Biaka Pygmy	Central African Republic	Sub-Sahara	22	Li et al., 2008
	Egyptian	Egypt		12	Behar et al., 2010
	Ethiopian	Ethiopia		19	Behar et al., 2010
	Mandenka	Senegal	Sub-Sahara	22	Li et al., 2008
	Mbuti Pygmy	Democratic Republic of Congo	Sub-Sahara	13	Li et al., 2008
	Moroccan	Morocco		10	Behar et al., 2010
	Mozabite	Algeria (Mzab)		29	Li et al., 2008
	San	Namibia	Sub-Sahara	6	Li et al., 2008
	Yoruba	Nigeria	Sub-Sahara	21	Li et al., 2008
Near East
	Armenian	Armenia, Lebanon	Armenian	173	This study, Behar et al., 2010, Yunusbayev et al., 2012
	Bedouin	Israel (Negev)	Arabic Peninsula	46	Li et al., 2008
	Carmel Druze	Israel (Carmel)		42	Li et al., 2008
	Cypriot	Cyprus	North Levant	12	Behar et al., 2010
	Iranian	Iran		19	Behar et al., 2010
	Jordanian	Jordan	South Levant	20	Behar et al., 2010
	Lebanese Christian	Lebanon	North Levant	25	Haber et al., 2013
	Lebanese Druze	Lebanon	North Levant	25	Haber et al., 2013
	Lebanese Muslim	Lebanon		25	Haber et al., 2013
	Palestinian	Palestine	South Levant	45	Li et al., 2008
	Saudi	Saudi Arabia	Arabic Peninsula	20	Behar et al., 2010
	Sephardic Jew	Bulgaria, Portugal, Turkey	North Levant	19	Behar et al., 2010,
	Syrian	Syria	South Levant	16	Behar et al., 2010
	Turk	Turkey	Turk	19	Behar et al., 2010
	Yemenese	Yemen	Arabic Peninsula	8	Behar et al., 2010
Caucasus
	Abhkasian	Caucasus	Caucasus	20	Yunusbayev et al., 2012
	Adygei	Russia		17	Li et al., 2008
	Balkar	Caucasus	Caucasus	19	Yunusbayev et al., 2012
	Chechen	Caucasus	Caucasus	20	Yunusbayev et al., 2012
	Georgian	Georgia	Caucasus	20	Behar et al., 2010
	Kumyk	Russia	Caucasus	14	Yunusbayev et al., 2012
	Lezgin	Russia	Caucasus	18	Behar et al., 2010
	Nogais	Russia		16	Yunusbayev et al., 2012
	North Ossetian	Russia	Caucasus	15	Yunusbayev et al., 2012
Europe
	Basque	France	West Europe	24	Li et al., 2008
	Belorussian	Belorussia	North Europe	9	Behar et al., 2010
	Bulgarian	Bulgaria	Central Europe	13	Yunusbayev et al., 2012
	Chuvash	Russia		17	Behar et al., 2010
	French	France	West Europe	28	Li et al., 2008
	Hungarian	Hungary	Central Europe	19	Behar et al., 2010
	Italian	Italy (North)	West Europe	21	Li et al., 2008
	Lithuanian	Lithuania	North Europe	10	Behar et al., 2010
	Mordovian	Russia	North Europe	15	Yunusbayev et al., 2012
	Orcadian	Orkney Islands	West Europe	15	Li et al., 2008
	Romanian	Romania	Central Europe	16	Behar et al., 2010
	Russian	Russia	North Europe	27	Li et al., 2008, Behar et al., 2010
	Sardinian	Italy	Sardinian	28	Li et al., 2008
	Spaniard	Spain		12	Behar et al., 2010
	Ukranian	Ukraine	North Europe	20	Yunusbayev et al., 2012
Central and South Asia
	Balochi	Pakistan	Central and South Asia	24	Li et al., 2008
	Brahui	Pakistan	Central and South Asia	25	Li et al., 2008
	Burusho	Pakistan	Central and South Asia	25	Li et al., 2008
	Cambodian	Cambodia		10	Li et al., 2008
	Hazara	Pakistan		22	Li et al., 2008
	Kalash	Pakistan	Central and South Asia	23	Li et al., 2008
	Kurd	Kazakhstan		6	Yunusbayev et al., 2012
	Makrani	Pakistan	Central and South Asia	25	Li et al., 2008
	Malayan	India	Central and South Asia	2	Behar et al., 2010
	North Kannadi	India	Central and South Asia	8	Behar et al., 2010
	Paniya	India	Central and South Asia	4	Behar et al., 2010
	Pathan	Pakistan	Central and South Asia	23	Li et al., 2008
	Sakilli	India	Central and South Asia	4	Behar et al., 2010
	Sindhi	Pakistan	Central and South Asia	24	Li et al., 2008
	Tajik	Tajikstan		15	Yunusbayev et al., 2012
	Turkmen	Turkmenistan		10	Yunusbayev et al., 2012
	Uzbek	Uzbekstan		15	Behar et al., 2010
East Asia
	Han	China	East Asia	44	Li et al., 2008
	Japanese	Japan	East Asia	29	Li et al., 2008
	North East Chinese	China	East Asia	37	Li et al., 2008
	North West Chinese	China		29	Li et al., 2008
	South Chinese	China	East Asia	65	Li et al., 2008
	Yakut	Siberia	East Asia	25	Li et al., 2008
Native America
	Colombian	Columbia		5	Li et al., 2008
	Karitiana	Brazil		7	Li et al., 2008
	Maya	Native America		19	Li et al., 2008
	Pima	Native America		9	Li et al., 2008
	Surui	Native America		4	Li et al., 2008
Oceania
	Papuan	New Guinea		17	Li et al., 2008
	Melanesian	Melanesia		8	Li et al., 2008
